# Supplementary material for: What Causes Carbon-Centered Radicals to Pyramidalize? It Depends on the Type of Radical
Source: J Org Chem. 2026 Jan 5;91(2):904–10. doi: 10.1021/acs.joc.5c02141 (PMC12854734; doi:10.1021/acs.joc.5c02141)
Supplement: Supplementary file 2 [file jo5c02141_si_002.zip]

Archive with 26 entries (25 files):
- molfiles/
- molfiles/METHYL_RAD.mol2
- molfiles/ETHANE.mol2
- molfiles/211_BICYCLOHEXANE.mol2
- molfiles/211_RAD_NBO_DELNEG_OPT.mol2
- molfiles/ISOBUTANE.mol2
- molfiles/111_RAD.mol2
- molfiles/TERTBUTYL_RADICAL.mol2
- molfiles/211_RAD_NBO_DELPOS_OPT.mol2
- molfiles/221_RAD.mol2
- molfiles/ETHYL_RAD_NBO_DELNEG_OPT.mol2
- molfiles/221_RAD_NBO_DELNEG_OPT.mol2
- molfiles/propane.mol2
- molfiles/111_RAD_NBO_DELNEG_OPT.mol2
- molfiles/TERTBUTYL_RADICAL_NBO_DELPOS_OPT.mol2
- molfiles/211_RAD.mol2
- molfiles/2PROPYL_RAD_NBO_DELPOS_OPT.mol2
- molfiles/111_RAD_NBO_DELPOS_OPT.mol2
- molfiles/111_BICYCLOPENTANE.mol2
- molfiles/221_RAD_NBO_DELPOS_OPT.mol2
- molfiles/ETHYL_RAD_NBO_DELPOS_OPT.mol2
- molfiles/ETHYL_RAD.mol2
- molfiles/2PROPYL_RAD_NBO_DELNEG_OPT.mol2
- molfiles/TERTBUTYL_RADICAL_NBO_DELNEG_OPT.mol2
- molfiles/2PROPYL_RAD.mol2
- molfiles/221_BICLYCLOHEPTANE.mol2
