# Supplementary material for: What Causes Carbon-Centered Radicals to Pyramidalize? It Depends on the Type of Radical
Source: J Org Chem. 2026 Jan 5;91(2):904–10. doi: 10.1021/acs.joc.5c02141 (PMC12854734; doi:10.1021/acs.joc.5c02141)
Supplement: Supplementary file 2 [file jo5c02141_si_002.zip › molfiles/ETHANE.mol2]

# Title Card Required
# Created by GaussView 6.0.16
#

#
#

@<TRIPOS>MOLECULE
Molecule Name
8 7
SMALL
NO_CHARGES


@<TRIPOS>ATOM
1 C1     0.0000     0.0000    -0.7631 C
2 H2     0.0000     1.0188    -1.1600 H
3 H3    -0.8823    -0.5094    -1.1600 H
4 H4     0.8823    -0.5094    -1.1600 H
5 C5     0.0000     0.0000     0.7631 C
6 H6    -0.8823     0.5094     1.1600 H
7 H7     0.0000    -1.0188     1.1600 H
8 H8     0.8823     0.5094     1.1600 H
@<TRIPOS>BOND
1 1 2 1
2 1 3 1
3 1 4 1
4 1 5 1
5 5 6 1
6 5 7 1
7 5 8 1
