# Supplementary material for: What Causes Carbon-Centered Radicals to Pyramidalize? It Depends on the Type of Radical
Source: J Org Chem. 2026 Jan 5;91(2):904–10. doi: 10.1021/acs.joc.5c02141 (PMC12854734; doi:10.1021/acs.joc.5c02141)
Supplement: Supplementary file 2 [file jo5c02141_si_002.zip › molfiles/211_BICYCLOHEXANE.mol2]

# Title Card Required
# Created by GaussView 6.0.16
#

#
#

@<TRIPOS>MOLECULE
Molecule Name
16 17
SMALL
NO_CHARGES


@<TRIPOS>ATOM
1 C1     0.0000     1.0230    -0.3592 C
2 C2    -1.0581     0.0000    -0.8471 C
3 H3    -2.0380     0.0000    -0.3602 H
4 H4    -1.1731     0.0000    -1.9327 H
5 C5     0.0000     0.7798     1.1577 C
6 H6     0.8846     1.2006     1.6419 H
7 H7    -0.8846     1.2006     1.6419 H
8 C8     0.0000    -0.7798     1.1577 C
9 H9    -0.8846    -1.2006     1.6419 H
10 H10     0.8846    -1.2006     1.6419 H
11 C11     0.0000    -1.0230    -0.3592 C
12 H12     0.0000    -2.0582    -0.6994 H
13 C13     1.0581     0.0000    -0.8471 C
14 H14     2.0380     0.0000    -0.3602 H
15 H15     1.1731     0.0000    -1.9327 H
16 H16     0.0000     2.0582    -0.6994 H
@<TRIPOS>BOND
1 1 2 1
2 1 5 1
3 1 13 1
4 1 16 1
5 2 3 1
6 2 4 1
7 2 11 1
8 5 6 1
9 5 7 1
10 5 8 1
11 8 9 1
12 8 10 1
13 8 11 1
14 11 12 1
15 11 13 1
16 13 14 1
17 13 15 1
