# Supplementary material for: What Causes Carbon-Centered Radicals to Pyramidalize? It Depends on the Type of Radical
Source: J Org Chem. 2026 Jan 5;91(2):904–10. doi: 10.1021/acs.joc.5c02141 (PMC12854734; doi:10.1021/acs.joc.5c02141)
Supplement: Supplementary file 2 [file jo5c02141_si_002.zip › molfiles/211_RAD_NBO_DELNEG_OPT.mol2]

# Title Card Required
# Created by GaussView 6.0.16
#

#
#

@<TRIPOS>MOLECULE
Molecule Name
15 16
SMALL
NO_CHARGES


@<TRIPOS>ATOM
1 C1     0.0000     0.0000     0.0000 C
2 C2     0.0000     0.0000     1.5509 C
3 H3     0.9600     0.0000     2.0691 H
4 H4    -0.6835     0.7342     1.9785 H
5 C5     0.9901    -1.1386    -0.3681 C
6 H6     0.8948    -1.4528    -1.4082 H
7 H7     2.0278    -0.8671    -0.1702 H
8 C8     0.4340    -2.1908     0.6396 C
9 H9     1.1826    -2.5027     1.3709 H
10 H10     0.0548    -3.0851     0.1407 H
11 C11    -0.6937    -1.3645     1.2822 C
12 H12    -1.2979    -1.8341     2.0585 H
13 C13    -1.3772    -0.7117     0.0484 C
14 H14    -1.6586    -1.3534    -0.7878 H
15 H15    -2.1930    -0.0458     0.3319 H
@<TRIPOS>BOND
1 1 2 1
2 1 5 1
3 1 13 1
4 2 3 1
5 2 4 1
6 2 11 1
7 5 6 1
8 5 7 1
9 5 8 1
10 8 9 1
11 8 10 1
12 8 11 1
13 11 12 1
14 11 13 1
15 13 14 1
16 13 15 1
