# Supplementary material for: What Causes Carbon-Centered Radicals to Pyramidalize? It Depends on the Type of Radical
Source: J Org Chem. 2026 Jan 5;91(2):904–10. doi: 10.1021/acs.joc.5c02141 (PMC12854734; doi:10.1021/acs.joc.5c02141)
Supplement: Supplementary file 2 [file jo5c02141_si_002.zip › molfiles/ISOBUTANE.mol2]

# Title Card Required
# Created by GaussView 6.0.16
#

#
#

@<TRIPOS>MOLECULE
Molecule Name
14 13
SMALL
NO_CHARGES


@<TRIPOS>ATOM
1 C1     0.0000     1.4546    -0.0959 C
2 H2    -0.8848     1.9890     0.2623 H
3 H3     0.8848     1.9890     0.2623 H
4 H4     0.0000     1.5044    -1.1905 H
5 C5     0.0000     0.0000     0.3751 C
6 H6     0.0000     0.0000     1.4724 H
7 C7     1.2598    -0.7273    -0.0959 C
8 H8     1.2801    -1.7607     0.2623 H
9 H9     1.3028    -0.7522    -1.1905 H
10 H10     2.1649    -0.2282     0.2623 H
11 C11    -1.2598    -0.7273    -0.0959 C
12 H12    -1.2801    -1.7607     0.2623 H
13 H13    -2.1649    -0.2282     0.2623 H
14 H14    -1.3028    -0.7522    -1.1905 H
@<TRIPOS>BOND
1 1 2 1
2 1 3 1
3 1 4 1
4 1 5 1
5 5 6 1
6 5 7 1
7 5 11 1
8 7 8 1
9 7 9 1
10 7 10 1
11 11 12 1
12 11 13 1
13 11 14 1
