# Supplementary material for: What Causes Carbon-Centered Radicals to Pyramidalize? It Depends on the Type of Radical
Source: J Org Chem. 2026 Jan 5;91(2):904–10. doi: 10.1021/acs.joc.5c02141 (PMC12854734; doi:10.1021/acs.joc.5c02141)
Supplement: Supplementary file 2 [file jo5c02141_si_002.zip › molfiles/111_RAD.mol2]

# Title Card Required
# Created by GaussView 6.0.16
#

#
#

@<TRIPOS>MOLECULE
Molecule Name
12 13
SMALL
NO_CHARGES


@<TRIPOS>ATOM
1 C1     0.0000     1.2592     0.0569 C
2 H2     0.9074     1.8638     0.0537 H
3 H3    -0.9074     1.8638     0.0537 H
4 C4     0.0000     0.0000    -0.8521 C
5 H5     0.0000     0.0000    -1.9478 H
6 C6     1.0905    -0.6296     0.0569 C
7 H7     2.0678    -0.1461     0.0537 H
8 H8     1.1604    -1.7177     0.0537 H
9 C9     0.0000     0.0000     0.9524 C
10 C10    -1.0905    -0.6296     0.0569 C
11 H11    -1.1604    -1.7177     0.0537 H
12 H12    -2.0678    -0.1461     0.0537 H
@<TRIPOS>BOND
1 1 2 1
2 1 3 1
3 1 4 1
4 1 9 1
5 4 5 1
6 4 6 1
7 4 10 1
8 6 7 1
9 6 8 1
10 6 9 1
11 9 10 1
12 10 11 1
13 10 12 1
