# Supplementary material for: What Causes Carbon-Centered Radicals to Pyramidalize? It Depends on the Type of Radical
Source: J Org Chem. 2026 Jan 5;91(2):904–10. doi: 10.1021/acs.joc.5c02141 (PMC12854734; doi:10.1021/acs.joc.5c02141)
Supplement: Supplementary file 2 [file jo5c02141_si_002.zip › molfiles/TERTBUTYL_RADICAL.mol2]

# Title Card Required
# Created by GaussView 6.0.16
#

#
#

@<TRIPOS>MOLECULE
Molecule Name
13 12
SMALL
NO_CHARGES


@<TRIPOS>ATOM
1 C1     0.0000     0.0000     0.1612 C
2 C2     0.0000     1.4819    -0.0161 C
3 H3     0.8871     1.9427     0.4292 H
4 H4     0.0000     1.7617    -1.0841 H
5 H5    -0.8871     1.9427     0.4292 H
6 C6     1.2833    -0.7409    -0.0161 C
7 H7     2.1260    -0.2031     0.4292 H
8 H8     1.2389    -1.7396     0.4292 H
9 H9     1.5256    -0.8808    -1.0841 H
10 C10    -1.2833    -0.7409    -0.0161 C
11 H11    -1.5256    -0.8808    -1.0841 H
12 H12    -1.2389    -1.7396     0.4292 H
13 H13    -2.1260    -0.2031     0.4292 H
@<TRIPOS>BOND
1 1 2 1
2 1 6 1
3 1 10 1
4 2 3 1
5 2 4 1
6 2 5 1
7 6 7 1
8 6 8 1
9 6 9 1
10 10 11 1
11 10 12 1
12 10 13 1
