# Supplementary material for: What Causes Carbon-Centered Radicals to Pyramidalize? It Depends on the Type of Radical
Source: J Org Chem. 2026 Jan 5;91(2):904–10. doi: 10.1021/acs.joc.5c02141 (PMC12854734; doi:10.1021/acs.joc.5c02141)
Supplement: Supplementary file 2 [file jo5c02141_si_002.zip › molfiles/211_RAD_NBO_DELPOS_OPT.mol2]

# Title Card Required
# Created by GaussView 6.0.16
#

#
#

@<TRIPOS>MOLECULE
Molecule Name
15 16
SMALL
NO_CHARGES


@<TRIPOS>ATOM
1 C1     0.0000     0.0000     0.0000 C
2 C2     0.0000     0.0000     1.5821 C
3 H3     0.9730     0.0000     2.0853 H
4 H4    -0.6258     0.7937     1.9934 H
5 C5     0.9179    -1.2060    -0.3117 C
6 H6     0.7958    -1.5600    -1.3392 H
7 H7     1.9744    -0.9671    -0.1608 H
8 C8     0.3674    -2.2112     0.7447 C
9 H9     1.1296    -2.5203     1.4660 H
10 H10    -0.0500    -3.1130     0.2873 H
11 C11    -0.7323    -1.3489     1.4121 C
12 H12    -1.2965    -1.8215     2.2141 H
13 C13    -1.4046    -0.7060     0.1792 C
14 H14    -1.7425    -1.3666    -0.6266 H
15 H15    -2.1943     0.0052     0.4266 H
@<TRIPOS>BOND
1 1 2 1
2 1 5 1
3 1 13 1
4 2 3 1
5 2 4 1
6 2 11 1
7 5 6 1
8 5 7 1
9 5 8 1
10 8 9 1
11 8 10 1
12 8 11 1
13 11 12 1
14 11 13 1
15 13 14 1
16 13 15 1
