# Supplementary material for: What Causes Carbon-Centered Radicals to Pyramidalize? It Depends on the Type of Radical
Source: J Org Chem. 2026 Jan 5;91(2):904–10. doi: 10.1021/acs.joc.5c02141 (PMC12854734; doi:10.1021/acs.joc.5c02141)
Supplement: Supplementary file 2 [file jo5c02141_si_002.zip › molfiles/221_RAD.mol2]

# Title Card Required
# Created by GaussView 6.0.16
#

#
#

@<TRIPOS>MOLECULE
Molecule Name
18 19
SMALL
NO_CHARGES


@<TRIPOS>ATOM
1 C1     0.4748     0.7369     1.2578 C
2 C2     0.4748    -0.8353     1.2567 C
3 C3    -0.3204    -1.1095     0.0000 C
4 C4     0.4748    -0.8353    -1.2567 C
5 C5     0.4748     0.7369    -1.2578 C
6 C6    -0.3523     1.0883     0.0000 C
7 H7     1.4815    -1.2562     1.2181 H
8 H8    -0.0222    -1.2265     2.1480 H
9 H9     1.4845     1.1526     1.2126 H
10 H10     1.4815    -1.2562    -1.2181 H
11 H11    -0.0222    -1.2265    -2.1480 H
12 H12    -0.0052     1.1278    -2.1587 H
13 H13     1.4845     1.1526    -1.2126 H
14 H14    -0.0052     1.1278     2.1587 H
15 C15    -1.4051    -0.0486     0.0000 C
16 H16    -2.0337    -0.0527    -0.8937 H
17 H17    -2.0337    -0.0527     0.8937 H
18 H18    -0.7390     2.1089     0.0000 H
@<TRIPOS>BOND
1 1 2 1
2 1 6 1
3 1 9 1
4 1 14 1
5 2 3 1
6 2 7 1
7 2 8 1
8 3 4 1
9 3 15 1
10 4 5 1
11 4 10 1
12 4 11 1
13 5 6 1
14 5 12 1
15 5 13 1
16 6 15 1
17 6 18 1
18 15 16 1
19 15 17 1
