# Supplementary material for: What Causes Carbon-Centered Radicals to Pyramidalize? It Depends on the Type of Radical
Source: J Org Chem. 2026 Jan 5;91(2):904–10. doi: 10.1021/acs.joc.5c02141 (PMC12854734; doi:10.1021/acs.joc.5c02141)
Supplement: Supplementary file 2 [file jo5c02141_si_002.zip › molfiles/ETHYL_RAD_NBO_DELNEG_OPT.mol2]

# Title Card Required
# Created by GaussView 6.0.16
#

#
#

@<TRIPOS>MOLECULE
Molecule Name
7 6
SMALL
NO_CHARGES


@<TRIPOS>ATOM
1 C1     0.0000     0.0000     0.0000 C
2 H2     0.0000     0.0000     1.0854 H
3 H3     0.9694     0.0000    -0.4883 H
4 C4    -1.2011     0.5750    -0.7399 C
5 H5    -1.0620     1.6577    -0.6540 H
6 H6    -1.2038     0.3036    -1.7949 H
7 H7    -2.1445     0.3033    -0.2679 H
@<TRIPOS>BOND
1 1 2 1
2 1 3 1
3 1 4 1
4 4 5 1
5 4 6 1
6 4 7 1
