# Supplementary material for: What Causes Carbon-Centered Radicals to Pyramidalize? It Depends on the Type of Radical
Source: J Org Chem. 2026 Jan 5;91(2):904–10. doi: 10.1021/acs.joc.5c02141 (PMC12854734; doi:10.1021/acs.joc.5c02141)
Supplement: Supplementary file 2 [file jo5c02141_si_002.zip › molfiles/221_RAD_NBO_DELNEG_OPT.mol2]

# Title Card Required
# Created by GaussView 6.0.16
#

#
#

@<TRIPOS>MOLECULE
Molecule Name
18 19
SMALL
NO_CHARGES


@<TRIPOS>ATOM
1 C1     0.0000     0.0000     0.0000 C
2 C2     0.0000     0.0000     1.5582 C
3 C3     1.5259     0.0000     1.8411 C
4 C4     2.1272     1.3970     1.5354 C
5 C5     2.0932     1.3854    -0.0225 C
6 C6     1.4945     0.0094    -0.3789 C
7 H7    -0.4981     0.8688     1.9880 H
8 H8    -0.4679    -0.9022     1.9602 H
9 H9    -0.5291     0.8623    -0.4132 H
10 H10     1.5382     2.2033     1.9719 H
11 H11     3.1498     1.4695     1.9143 H
12 H12     3.1012     1.4826    -0.4329 H
13 H13     1.4960     2.2053    -0.4290 H
14 H14    -0.4876    -0.8976    -0.3880 H
15 C15     2.1010    -0.8910     0.7114 C
16 H16     3.1924    -0.9201     0.6931 H
17 H17     1.6983    -1.9060     0.7091 H
18 H18     1.6887    -0.3008    -1.4058 H
@<TRIPOS>BOND
1 1 2 1
2 1 6 1
3 1 9 1
4 1 14 1
5 2 3 1
6 2 7 1
7 2 8 1
8 3 4 1
9 3 15 1
10 4 5 1
11 4 10 1
12 4 11 1
13 5 6 1
14 5 12 1
15 5 13 1
16 6 15 1
17 6 18 1
18 15 16 1
19 15 17 1
