# Supplementary material for: What Causes Carbon-Centered Radicals to Pyramidalize? It Depends on the Type of Radical
Source: J Org Chem. 2026 Jan 5;91(2):904–10. doi: 10.1021/acs.joc.5c02141 (PMC12854734; doi:10.1021/acs.joc.5c02141)
Supplement: Supplementary file 2 [file jo5c02141_si_002.zip › molfiles/propane.mol2]

# Title Card Required
# Created by GaussView 6.0.16
#

#
#

@<TRIPOS>MOLECULE
Molecule Name
11 10
SMALL
NO_CHARGES


@<TRIPOS>ATOM
1 C1     0.0000     1.2705    -0.2596 C
2 H2     0.0000     2.1687     0.3633 H
3 H3     0.8829     1.3107    -0.9052 H
4 H4    -0.8829     1.3107    -0.9052 H
5 C5     0.0000     0.0000     0.5869 C
6 H6    -0.8760     0.0000     1.2444 H
7 H7     0.8760     0.0000     1.2444 H
8 C8     0.0000    -1.2705    -0.2596 C
9 H9     0.0000    -2.1687     0.3633 H
10 H10    -0.8829    -1.3107    -0.9052 H
11 H11     0.8829    -1.3107    -0.9052 H
@<TRIPOS>BOND
1 1 2 1
2 1 3 1
3 1 4 1
4 1 5 1
5 5 6 1
6 5 7 1
7 5 8 1
8 8 9 1
9 8 10 1
10 8 11 1
