# Supplementary material for: What Causes Carbon-Centered Radicals to Pyramidalize? It Depends on the Type of Radical
Source: J Org Chem. 2026 Jan 5;91(2):904–10. doi: 10.1021/acs.joc.5c02141 (PMC12854734; doi:10.1021/acs.joc.5c02141)
Supplement: Supplementary file 2 [file jo5c02141_si_002.zip › molfiles/111_RAD_NBO_DELNEG_OPT.mol2]

# Title Card Required
# Created by GaussView 6.0.16
#

#
#

@<TRIPOS>MOLECULE
Molecule Name
12 13
SMALL
NO_CHARGES


@<TRIPOS>ATOM
1 C1     0.0000     0.0000     0.0000 C
2 H2     0.0000     0.0000     1.0897 H
3 H3     1.0053     0.0000    -0.4207 H
4 C4    -1.0457    -0.9126    -0.6963 C
5 H5    -1.0399    -2.0068    -0.6936 H
6 C6    -2.1815    -0.0110    -0.1393 C
7 H7    -2.3199    -0.0116     0.9416 H
8 H8    -3.1248    -0.0210    -0.6847 H
9 C9    -1.0553     0.8984    -0.7025 C
10 C10    -0.9698    -0.0117    -1.9587 C
11 H11    -1.8370    -0.0216    -2.6185 H
12 H12    -0.0259    -0.0115    -2.5031 H
@<TRIPOS>BOND
1 1 2 1
2 1 3 1
3 1 4 1
4 1 9 1
5 4 5 1
6 4 6 1
7 4 10 1
8 6 7 1
9 6 8 1
10 6 9 1
11 9 10 1
12 10 11 1
13 10 12 1
