# Supplementary material for: What Causes Carbon-Centered Radicals to Pyramidalize? It Depends on the Type of Radical
Source: J Org Chem. 2026 Jan 5;91(2):904–10. doi: 10.1021/acs.joc.5c02141 (PMC12854734; doi:10.1021/acs.joc.5c02141)
Supplement: Supplementary file 2 [file jo5c02141_si_002.zip › molfiles/TERTBUTYL_RADICAL_NBO_DELPOS_OPT.mol2]

# Title Card Required
# Created by GaussView 6.0.16
#

#
#

@<TRIPOS>MOLECULE
Molecule Name
13 12
SMALL
NO_CHARGES


@<TRIPOS>ATOM
1 C1     0.0000     0.0000     0.0000 C
2 C2     0.0000     0.0000     1.5391 C
3 H3     1.0236     0.0000     1.9218 H
4 H4    -0.5148     0.8644     1.9689 H
5 H5    -0.4878    -0.8999     1.9218 H
6 C6     0.9415     0.9900    -0.7088 C
7 H7     1.9374     0.9593    -0.2599 H
8 H8     1.0539     0.7236    -1.7626 H
9 H9     0.5895     2.0248    -0.6642 H
10 C10    -1.3191    -0.3553    -0.7090 C
11 H11    -2.0604     0.4480    -0.6651 H
12 H12    -1.1383    -0.5821    -1.7625 H
13 H13    -1.7676    -1.2448    -0.2597 H
@<TRIPOS>BOND
1 1 2 1
2 1 6 1
3 1 10 1
4 2 3 1
5 2 4 1
6 2 5 1
7 6 7 1
8 6 8 1
9 6 9 1
10 10 11 1
11 10 12 1
12 10 13 1
