# Supplementary material for: What Causes Carbon-Centered Radicals to Pyramidalize? It Depends on the Type of Radical
Source: J Org Chem. 2026 Jan 5;91(2):904–10. doi: 10.1021/acs.joc.5c02141 (PMC12854734; doi:10.1021/acs.joc.5c02141)
Supplement: Supplementary file 2 [file jo5c02141_si_002.zip › molfiles/211_RAD.mol2]

# Title Card Required
# Created by GaussView 6.0.16
#

#
#

@<TRIPOS>MOLECULE
Molecule Name
15 16
SMALL
NO_CHARGES


@<TRIPOS>ATOM
1 C1     0.7941    -0.7339     0.0000 C
2 C2     0.7941     0.3594     1.0735 C
3 H3     0.3585     0.1302     2.0485 H
4 H4     1.7529     0.8681     1.1805 H
5 C5    -0.6245    -1.2766     0.0000 C
6 H6    -0.8504    -1.8709    -0.8870 H
7 H7    -0.8504    -1.8709     0.8870 H
8 C8    -1.3559     0.1137     0.0000 C
9 H9    -1.9778     0.2607     0.8861 H
10 H10    -1.9778     0.2607    -0.8861 H
11 C11    -0.1161     1.0302     0.0000 C
12 H12    -0.2805     2.1097     0.0000 H
13 C13     0.7941     0.3594    -1.0735 C
14 H14     0.3585     0.1302    -2.0485 H
15 H15     1.7529     0.8681    -1.1805 H
@<TRIPOS>BOND
1 1 2 1
2 1 5 1
3 1 13 1
4 2 3 1
5 2 4 1
6 2 11 1
7 5 6 1
8 5 7 1
9 5 8 1
10 8 9 1
11 8 10 1
12 8 11 1
13 11 12 1
14 11 13 1
15 13 14 1
16 13 15 1
