# Supplementary material for: What Causes Carbon-Centered Radicals to Pyramidalize? It Depends on the Type of Radical
Source: J Org Chem. 2026 Jan 5;91(2):904–10. doi: 10.1021/acs.joc.5c02141 (PMC12854734; doi:10.1021/acs.joc.5c02141)
Supplement: Supplementary file 2 [file jo5c02141_si_002.zip › molfiles/2PROPYL_RAD_NBO_DELPOS_OPT.mol2]

# Title Card Required
# Created by GaussView 6.0.16
#

#
#

@<TRIPOS>MOLECULE
Molecule Name
10 9
SMALL
NO_CHARGES


@<TRIPOS>ATOM
1 C1     0.0000     0.0000     0.0000 C
2 H2     0.0000     0.0000     1.0822 H
3 C3     1.3394     0.0000    -0.7507 C
4 H4     1.6848    -1.0051    -1.0070 H
5 H5     1.2606     0.5717    -1.6792 H
6 H6     2.1197     0.4732    -0.1494 H
7 C7    -1.2702    -0.4215    -0.7527 C
8 H8    -2.1624    -0.2101    -0.1582 H
9 H9    -1.3683     0.1388    -1.6864 H
10 H10    -1.2845    -1.4858    -1.0020 H
@<TRIPOS>BOND
1 1 2 1
2 1 3 1
3 1 7 1
4 3 4 1
5 3 5 1
6 3 6 1
7 7 8 1
8 7 9 1
9 7 10 1
