# Supplementary material for: What Causes Carbon-Centered Radicals to Pyramidalize? It Depends on the Type of Radical
Source: J Org Chem. 2026 Jan 5;91(2):904–10. doi: 10.1021/acs.joc.5c02141 (PMC12854734; doi:10.1021/acs.joc.5c02141)
Supplement: Supplementary file 2 [file jo5c02141_si_002.zip › molfiles/111_RAD_NBO_DELPOS_OPT.mol2]

# Title Card Required
# Created by GaussView 6.0.16
#

#
#

@<TRIPOS>MOLECULE
Molecule Name
12 13
SMALL
NO_CHARGES


@<TRIPOS>ATOM
1 C1     0.0000     0.0000     0.0000 C
2 H2     0.0000     0.0000     1.0945 H
3 H3     1.0257     0.0000    -0.3817 H
4 C4    -1.0128    -0.9356    -0.7048 C
5 H5    -1.0167    -2.0210    -0.7073 H
6 C6    -2.1228     0.0076    -0.1805 C
7 H7    -2.3067     0.0088     0.8984 H
8 H8    -3.0698     0.0154    -0.7291 H
9 C9    -1.0059     1.0290    -0.7001 C
10 C10    -0.9054     0.0078    -1.9280 C
11 H11    -1.7484     0.0155    -2.6260 H
12 H12     0.0427     0.0087    -2.4746 H
@<TRIPOS>BOND
1 1 2 1
2 1 3 1
3 1 4 1
4 1 9 1
5 4 5 1
6 4 6 1
7 4 10 1
8 6 7 1
9 6 8 1
10 6 9 1
11 9 10 1
12 10 11 1
13 10 12 1
