# Supplementary material for: What Causes Carbon-Centered Radicals to Pyramidalize? It Depends on the Type of Radical
Source: J Org Chem. 2026 Jan 5;91(2):904–10. doi: 10.1021/acs.joc.5c02141 (PMC12854734; doi:10.1021/acs.joc.5c02141)
Supplement: Supplementary file 2 [file jo5c02141_si_002.zip › molfiles/111_BICYCLOPENTANE.mol2]

# Title Card Required
# Created by GaussView 6.0.16
#

#
#

@<TRIPOS>MOLECULE
Molecule Name
13 14
SMALL
NO_CHARGES


@<TRIPOS>ATOM
1 C1     0.0000     1.2359     0.0000 C
2 H2    -0.9036     1.8510     0.0000 H
3 H3     0.9036     1.8510     0.0000 H
4 C4     0.0000     0.0000     0.9394 C
5 H5     0.0000     0.0000     2.0294 H
6 C6    -1.0703    -0.6180     0.0000 C
7 H7    -2.0548    -0.1430     0.0000 H
8 H8    -1.1512    -1.7081     0.0000 H
9 C9     0.0000     0.0000    -0.9394 C
10 C10     1.0703    -0.6180     0.0000 C
11 H11     1.1512    -1.7081     0.0000 H
12 H12     2.0548    -0.1430     0.0000 H
13 H13     0.0000     0.0000    -2.0294 H
@<TRIPOS>BOND
1 1 2 1
2 1 3 1
3 1 4 1
4 1 9 1
5 4 5 1
6 4 6 1
7 4 10 1
8 6 7 1
9 6 8 1
10 6 9 1
11 9 10 1
12 9 13 1
13 10 11 1
14 10 12 1
