# Supplementary material for: What Causes Carbon-Centered Radicals to Pyramidalize? It Depends on the Type of Radical
Source: J Org Chem. 2026 Jan 5;91(2):904–10. doi: 10.1021/acs.joc.5c02141 (PMC12854734; doi:10.1021/acs.joc.5c02141)
Supplement: Supplementary file 2 [file jo5c02141_si_002.zip › molfiles/221_RAD_NBO_DELPOS_OPT.mol2]

# Title Card Required
# Created by GaussView 6.0.16
#

#
#

@<TRIPOS>MOLECULE
Molecule Name
18 19
SMALL
NO_CHARGES


@<TRIPOS>ATOM
1 C1     0.0000     0.0000     0.0000 C
2 C2     0.0000     0.0000     1.5584 C
3 C3     1.5145     0.0000     1.8882 C
4 C4     2.1443     1.3708     1.5310 C
5 C5     2.1287     1.3477    -0.0269 C
6 C6     1.5044    -0.0279    -0.3661 C
7 H7    -0.5069     0.8731     1.9777 H
8 H8    -0.4903    -0.8859     1.9665 H
9 H9    -0.5004     0.8779    -0.4189 H
10 H10     1.5660     2.2012     1.9443 H
11 H11     3.1579     1.4532     1.9279 H
12 H12     3.1413     1.4172    -0.4361 H
13 H13     1.5468     2.1704    -0.4525 H
14 H14    -0.5054    -0.8851    -0.3984 H
15 C15     2.0723    -0.8997     0.7553 C
16 H16     3.1655    -0.9608     0.7573 H
17 H17     1.6630    -1.9149     0.7766 H
18 H18     1.6927    -0.3454    -1.3934 H
@<TRIPOS>BOND
1 1 2 1
2 1 6 1
3 1 9 1
4 1 14 1
5 2 3 1
6 2 7 1
7 2 8 1
8 3 4 1
9 3 15 1
10 4 5 1
11 4 10 1
12 4 11 1
13 5 6 1
14 5 12 1
15 5 13 1
16 6 15 1
17 6 18 1
18 15 16 1
19 15 17 1
