# Supplementary material for: What Causes Carbon-Centered Radicals to Pyramidalize? It Depends on the Type of Radical
Source: J Org Chem. 2026 Jan 5;91(2):904–10. doi: 10.1021/acs.joc.5c02141 (PMC12854734; doi:10.1021/acs.joc.5c02141)
Supplement: Supplementary file 2 [file jo5c02141_si_002.zip › molfiles/ETHYL_RAD.mol2]

# Title Card Required
# Created by GaussView 6.0.16
#

#
#

@<TRIPOS>MOLECULE
Molecule Name
7 6
SMALL
NO_CHARGES


@<TRIPOS>ATOM
1 C1     0.0098     0.7925     0.0000 C
2 H2    -0.0574     1.3486     0.9273 H
3 H3    -0.0574     1.3486    -0.9273 H
4 C4     0.0098    -0.6928     0.0000 C
5 H5    -1.0141    -1.0986     0.0000 H
6 H6     0.5054    -1.0985    -0.8866 H
7 H7     0.5054    -1.0985     0.8866 H
@<TRIPOS>BOND
1 1 2 1
2 1 3 1
3 1 4 1
4 4 5 1
5 4 6 1
6 4 7 1
