# Supplementary material for: What Causes Carbon-Centered Radicals to Pyramidalize? It Depends on the Type of Radical
Source: J Org Chem. 2026 Jan 5;91(2):904–10. doi: 10.1021/acs.joc.5c02141 (PMC12854734; doi:10.1021/acs.joc.5c02141)
Supplement: Supplementary file 2 [file jo5c02141_si_002.zip › molfiles/2PROPYL_RAD_NBO_DELNEG_OPT.mol2]

# Title Card Required
# Created by GaussView 6.0.16
#

#
#

@<TRIPOS>MOLECULE
Molecule Name
10 9
SMALL
NO_CHARGES


@<TRIPOS>ATOM
1 C1     0.0000     0.0000     0.0000 C
2 H2     0.0000     0.0000     1.0924 H
3 C3     1.3918     0.0000    -0.6376 C
4 H4     1.8319    -0.9552    -0.3368 H
5 H5     1.3533     0.0466    -1.7271 H
6 H6     2.0157     0.8055    -0.2469 H
7 C7    -1.0668    -0.8939    -0.6377 C
8 H8    -2.0621    -0.6789    -0.2456 H
9 H9    -1.0686    -0.8315    -1.7271 H
10 H10    -0.7893    -1.9089    -0.3392 H
@<TRIPOS>BOND
1 1 2 1
2 1 3 1
3 1 7 1
4 3 4 1
5 3 5 1
6 3 6 1
7 7 8 1
8 7 9 1
9 7 10 1
