# Supplementary material for: What Causes Carbon-Centered Radicals to Pyramidalize? It Depends on the Type of Radical
Source: J Org Chem. 2026 Jan 5;91(2):904–10. doi: 10.1021/acs.joc.5c02141 (PMC12854734; doi:10.1021/acs.joc.5c02141)
Supplement: Supplementary file 2 [file jo5c02141_si_002.zip › molfiles/TERTBUTYL_RADICAL_NBO_DELNEG_OPT.mol2]

# Title Card Required
# Created by GaussView 6.0.16
#

#
#

@<TRIPOS>MOLECULE
Molecule Name
13 12
SMALL
NO_CHARGES


@<TRIPOS>ATOM
1 C1     0.0000     0.0000     0.0000 C
2 C2     0.0000     0.0000     1.5417 C
3 H3     1.0122     0.0000     1.9512 H
4 H4    -0.4940     0.9314     1.8293 H
5 H5    -0.5666    -0.8383     1.9520 H
6 C6     0.8764     1.1025    -0.6271 C
7 H7     1.8864     1.1090    -0.2123 H
8 H8     0.9225     1.0197    -1.7149 H
9 H9     0.3849     2.0434    -0.3679 H
10 C10    -1.4033    -0.1183    -0.6274 C
11 H11    -1.9183     0.8070    -0.3577 H
12 H12    -1.3610    -0.1913    -1.7160 H
13 H13    -1.9639    -0.9623    -0.2203 H
@<TRIPOS>BOND
1 1 2 1
2 1 6 1
3 1 10 1
4 2 3 1
5 2 4 1
6 2 5 1
7 6 7 1
8 6 8 1
9 6 9 1
10 10 11 1
11 10 12 1
12 10 13 1
