# Supplementary material for: What Causes Carbon-Centered Radicals to Pyramidalize? It Depends on the Type of Radical
Source: J Org Chem. 2026 Jan 5;91(2):904–10. doi: 10.1021/acs.joc.5c02141 (PMC12854734; doi:10.1021/acs.joc.5c02141)
Supplement: Supplementary file 2 [file jo5c02141_si_002.zip › molfiles/2PROPYL_RAD.mol2]

# Title Card Required
# Created by GaussView 6.0.16
#

#
#

@<TRIPOS>MOLECULE
Molecule Name
10 9
SMALL
NO_CHARGES


@<TRIPOS>ATOM
1 C1     0.0095     0.5398     0.0000 C
2 H2    -0.1947     1.6050     0.0000 H
3 C3     0.0095    -0.1987     1.2917 C
4 H4    -0.9474    -0.7184     1.4630 H
5 H5     0.7846    -0.9754     1.3075 H
6 H6     0.1747     0.4642     2.1438 H
7 C7     0.0095    -0.1987    -1.2917 C
8 H8     0.1747     0.4642    -2.1438 H
9 H9     0.7846    -0.9754    -1.3075 H
10 H10    -0.9474    -0.7184    -1.4630 H
@<TRIPOS>BOND
1 1 2 1
2 1 3 1
3 1 7 1
4 3 4 1
5 3 5 1
6 3 6 1
7 7 8 1
8 7 9 1
9 7 10 1
