# Supplementary material for: What Causes Carbon-Centered Radicals to Pyramidalize? It Depends on the Type of Radical
Source: J Org Chem. 2026 Jan 5;91(2):904–10. doi: 10.1021/acs.joc.5c02141 (PMC12854734; doi:10.1021/acs.joc.5c02141)
Supplement: Supplementary file 2 [file jo5c02141_si_002.zip › molfiles/221_BICLYCLOHEPTANE.mol2]

# Title Card Required
# Created by GaussView 6.0.16
#

#
#

@<TRIPOS>MOLECULE
Molecule Name
19 20
SMALL
NO_CHARGES


@<TRIPOS>ATOM
1 C1     1.2499     0.7788    -0.4914 C
2 C2     1.2499    -0.7788    -0.4914 C
3 C3     0.0000    -1.1278     0.3382 C
4 C4    -1.2499    -0.7788    -0.4914 C
5 C5    -1.2499     0.7788    -0.4914 C
6 C6     0.0000     1.1278     0.3382 C
7 H7     0.0000    -2.1466     0.7282 H
8 H8     1.2006    -1.2008    -1.4985 H
9 H9     2.1525    -1.1721    -0.0161 H
10 H10     1.2006     1.2008    -1.4985 H
11 H11    -1.2006    -1.2008    -1.4985 H
12 H12    -2.1525    -1.1721    -0.0161 H
13 H13    -2.1525     1.1721    -0.0161 H
14 H14    -1.2006     1.2008    -1.4985 H
15 H15     2.1525     1.1721    -0.0161 H
16 C16     0.0000     0.0000     1.3835 C
17 H17    -0.8909     0.0000     2.0182 H
18 H18     0.8909     0.0000     2.0182 H
19 H19     0.0000     2.1466     0.7282 H
@<TRIPOS>BOND
1 1 2 1
2 1 6 1
3 1 10 1
4 1 15 1
5 2 3 1
6 2 8 1
7 2 9 1
8 3 4 1
9 3 7 1
10 3 16 1
11 4 5 1
12 4 11 1
13 4 12 1
14 5 6 1
15 5 13 1
16 5 14 1
17 6 16 1
18 6 19 1
19 16 17 1
20 16 18 1
